# Supplementary material for: Near infrared spectroscopy for body fat sensing in neonates: quantitative analysis by GAMOS simulations
Source: Biomed Eng Online. 2017 Jan 11;16:14. doi: 10.1186/s12938-016-0310-y (PMC5234151; doi:10.1186/s12938-016-0310-y)
Supplement: Supplementary file 3 — Additional file 3. Absorption coefficient spectra of water, hemoglobin and pure fat. [file 12938_2016_310_MOESM3_ESM.xlsx]

## Sheet: Sheet1
File name:	Additional File 3
File format	.xlsx
Title of data:	Absorption coefficient spectra of water, hemoglobin and pure fat
Description of data:	The data was obtained from http://omlc.org/spectra/
					Hemoglobin
Wavelength (nm)	Absorption Coefficient of water (cm-1)	Absorption Coefficient of melanin (cm-1)		Wavelength (nm)	Absorption Coefficient HbO2 (cm-1)	Absorption Coefficient Hb2 (cm-1)	Wavelength (nm)	Absorption Coefficient of Fat (cm-1).
500	0.00025	519		500	113.037	112.655	500	0.01906
525	0.00032	430.959		502	111.221	117.897	501	0.01875
550	0.00045	360.962		504	110.257	123.139	502	0.01828
575	0.00079	304.725		506	107.708	128.382	503	0.01776
600	0.0023	259.112		508	107.978	133.624	504	0.01724
625	0.0028	221.789		510	108.19	139.177	505	0.01683
650	0.0032	191.004		512	108.812	145.459	506	0.01648
675	0.00415	165.423		514	110.318	151.74	507	0.0162
700	0.006	144.019		516	113.409	158.021	508	0.01576
725	0.0159	125.996		518	121.552	164.303	509	0.01534
750	0.026	110.729		520	130.693	170.584	510	0.01501
775	0.024	97.7245		522	142.832	177.396	511	0.01475
800	0.02	86.5905		524	158.054	185.747	512	0.01457
810	0.019858	82.5877		526	175.481	194.098	513	0.01432
820	0.023907	78.8156		528	194.346	202.446	514	0.01403
825	0.028	77.0111		530	215.767	210.797	515	0.01368
830	0.029069	75.2585		532	236.93	219.154	516	0.0133
840	0.034707	71.9017		534	253.39	227.275	517	0.01298
850	0.043	68.7317		536	268.661	235.397	518	0.0127
860	0.046759	65.7361		538	279.245	243.497	519	0.01246
870	0.051999	62.9035		540	287.474	251.597	520	0.01231
875	0.056	61.5449		542	287.777	259.999	521	0.01211
880	0.055978	60.2232		544	281.318	268.423	522	0.01189
890	0.060432	57.6856		546	269.287	276.847	523	0.01165
900	0.068	55.2814		548	251.964	283.478	524	0.01145
910	0.072913	53.0024		550	232.286	288.425	525	0.01132
920	0.10927	50.8407		552	214.246	292.032	526	0.01113
925	0.144	49.8016		554	198.802	294.408	527	0.01091
930	0.17296	48.7891		556	186.175	294.516	528	0.01064
940	0.26737	46.841		558	180.662	292.486	529	0.01042
950	0.39	44.99		560	176.111	290.455	530	0.01031
960	0.42	43.2304		562	176.148	282.29	531	0.01017
970	0.45	41.5569		564	183.144	273.089	532	0.01002
975	0.45	40.7507		566	197.074	263.671	533	0.00991
980	0.43	39.9643		568	216.929	253.519	534	0.00984
990	0.41	38.4479		570	240.278	243.389	535	0.00978
1000	0.36	37.0035		572	265.529	234.036	536	0.0097
1020	0.27	34.3144		574	287.863	225.266	537	0.00951
1040	0.16	31.8674		576	299.916	216.497	538	0.00929
1060	0.12	29.6366		578	295.531	207.725	539	0.00913
1080	0.13	27.5993		580	270.562	199.908	540	0.00896
1100	0.17	25.7358		582	233.842	192.653	541	0.0088
				584	187.054	185.397	542	0.00864
				586	143.642	177.399	543	0.00849
				588	106.721	167.806	544	0.0084
				590	77.7643	152.952	545	0.00833
				592	56.5294	137.538	546	0.00828
				594	41.4655	121.904	547	0.00822
				596	30.6914	106.92	548	0.00805
				598	24.3238	92.1154	549	0.00785
				600	17.28	79.2569	550	0.00773
				602	14.3856	73.561	551	0.00763
				604	11.4912	67.865	552	0.0076
				606	9.66168	62.1713	553	0.00757
				608	8.89704	56.579	554	0.00746
				610	8.1324	50.9954	555	0.00733
				612	7.36776	46.3925	556	0.00724
				614	6.60312	41.9148	557	0.00718
				616	5.994	39.6619	558	0.0071
				618	5.5404	37.4069	559	0.00704
				620	5.0868	35.1518	560	0.00698
				622	4.6332	33.4433	561	0.0069
				624	4.1796	31.8967	562	0.00682
				626	3.82104	30.348	563	0.00673
				628	3.55752	28.9807	564	0.00662
				630	3.294	27.8035	565	0.00653
				632	3.03048	26.6263	566	0.00647
				634	2.76696	25.5463	567	0.00641
				636	2.58552	24.853	568	0.00636
				638	2.48616	24.1574	569	0.0063
				640	2.3868	23.4641	570	0.00629
				642	2.28744	22.7707	571	0.00633
				644	2.18808	22.0774	572	0.00639
				646	2.10816	21.4114	573	0.00632
				648	2.04768	20.831	574	0.00613
				650	1.9872	20.2506	575	0.00589
				652	1.92672	19.6703	576	0.00573
				654	1.86624	19.0899	577	0.00562
				656	1.81008	18.5095	578	0.00563
				658	1.75824	17.9291	579	0.00566
				660	1.72584	17.4234	580	0.00566
				662	1.6956	16.9575	581	0.00564
				664	1.66536	16.4914	582	0.00562
				666	1.63512	16.0255	583	0.00562
				668	1.6092	15.5596	584	0.00557
				670	1.5876	15.0936	585	0.00548
				672	1.566	14.6277	586	0.00541
				674	1.54224	14.1893	587	0.0053
				676	1.5228	13.7938	588	0.0052
				678	1.50768	13.3983	589	0.00512
				680	1.49904	13.0028	590	0.00502
				682	1.4904	12.6073	591	0.00493
				684	1.48176	12.212	592	0.00488
				686	1.47312	11.8165	593	0.00485
				688	1.48176	11.421	594	0.00486
				690	1.4904	11.0806	595	0.00487
				692	1.49904	10.8026	596	0.00479
				694	1.50768	10.5248	597	0.00472
				696	1.5228	10.2468	598	0.00467
				698	1.5444	9.96883	599	0.00462
				700	1.566	9.68911	600	0.00466
				702	1.5876	9.4014	601	0.00471
				704	1.6092	9.1139	602	0.00479
				706	1.63512	8.82619	603	0.00487
				708	1.66536	8.55101	604	0.00487
				710	1.6956	8.31859	605	0.00484
				712	1.72584	8.08596	606	0.0048
				714	1.75608	7.85354	607	0.00475
				716	1.7928	7.62113	608	0.0047
				718	1.836	7.38871	609	0.00469
				720	1.8792	7.15975	610	0.00464
				722	1.9224	6.93986	611	0.00458
				724	1.9656	6.71998	612	0.00454
				726	2.01096	6.49987	613	0.00442
				728	2.05848	6.22512	614	0.00427
				730	2.106	5.95188	615	0.00422
				732	2.15352	5.95188	616	0.00423
				734	2.20104	5.95188	617	0.0043
				736	2.26152	5.9495	618	0.00437
				738	2.33496	5.94259	619	0.00435
				740	2.4084	6.02575	620	0.0043
				742	2.48184	6.27286	621	0.00425
				744	2.55528	6.51996	622	0.00433
				746	2.63304	6.83662	623	0.0044
				748	2.71512	7.1995	624	0.00438
				750	2.7972	7.5883	625	0.00432
				752	2.87928	8.18273	626	0.00426
				754	2.96136	8.3255	627	0.00424
				756	3.0348	8.42659	628	0.00426
				758	3.0996	8.42659	629	0.00428
				760	3.1644	8.36201	630	0.00428
				762	3.2292	8.14558	631	0.00429
				764	3.294	7.88162	632	0.00437
				766	3.36312	7.61681	633	0.00444
				768	3.43656	7.35113	634	0.0044
				770	3.51	7.08415	635	0.00431
				772	3.58344	6.81718	636	0.0042
				774	3.65688	6.5502	637	0.00422
				776	3.72168	6.28322	638	0.00433
				778	3.77784	6.01992	639	0.00446
				780	3.834	5.80738	640	0.00452
				782	3.89016	5.59483	641	0.0045
				784	3.94632	5.38229	642	0.00449
				786	3.996	5.16974	643	0.00453
				788	4.0392	4.97772	644	0.0046
				790	4.0824	4.81032	645	0.00465
				792	4.1256	4.64292	646	0.00464
				794	4.1688	4.47552	647	0.00464
				796	4.24656	4.33598	648	0.00464
				798	4.35888	4.22474	649	0.00465
				800	4.4064	4.11329	650	0.00471
				802	4.4712	4.01674	651	0.00472
				804	4.5144	3.98023	652	0.00467
				806	4.5576	3.94351	653	0.00464
				808	4.6224	3.90701	654	0.00457
				810	4.6656	3.87223	655	0.00448
				812	4.7088	3.84394	656	0.00438
				814	4.752	3.81564	657	0.00428
				816	4.79088	3.78713	658	0.00424
				818	4.86864	3.75883	659	0.00422
				820	4.9464	3.7463	660	0.00418
				822	5.02416	3.74544	661	0.00414
				824	5.10192	3.74479	662	0.00413
				826	5.16456	3.74393	663	0.00414
				828	5.21208	3.74328	664	0.00419
				830	5.2596	3.74242	665	0.00428
				832	5.30712	3.74177	666	0.00439
				834	5.35464	3.7409	667	0.00447
				836	5.40648	3.74026	668	0.00452
				838	5.46264	3.73939	669	0.00453
				840	5.5188	3.73874	670	0.0045
				842	5.57496	3.73788	671	0.00452
				844	5.63112	3.73658	672	0.00457
				846	5.67	3.7355	673	0.00462
				848	5.6916	3.73421	674	0.00463
				850	5.7132	3.73313	675	0.00457
				852	5.7348	3.73183	676	0.00446
				854	5.7564	3.73075	677	0.00433
				856	5.79312	3.72946	678	0.00422
				858	5.84496	3.73918	679	0.00413
				860	5.8968	3.74933	680	0.00406
				862	5.94864	3.75948	681	0.00398
				864	6.00048	3.76942	682	0.00387
				866	6.03936	3.77957	683	0.00375
				868	6.06528	3.78972	684	0.0037
				870	6.0912	3.81154	685	0.00369
				872	6.11712	3.83378	686	0.00366
				874	6.14304	3.85603	687	0.00361
				876	6.17112	3.87828	688	0.00354
				878	6.20136	3.90053	689	0.00348
				880	6.2316	3.92278	690	0.00342
				882	6.26184	3.94114	691	0.00338
				884	6.29208	3.95928	692	0.00335
				886	6.318	3.97764	693	0.00331
				888	6.3396	3.99578	694	0.00328
				890	6.3612	4.01544	695	0.00324
				892	6.3828	4.0351	696	0.00321
				894	6.4044	4.05475	697	0.00324
				896	6.426	4.07441	698	0.00327
				898	6.4476	4.09406	699	0.00325
				900	6.4692	4.11394	700	0.00323
				902	6.4908	4.13122	701	0.0032
				904	6.5124	4.14418	702	0.00319
				906	6.52968	4.15692	703	0.00322
				908	6.54264	4.16966	704	0.00326
				910	6.5556	4.18262	705	0.00323
				912	6.56856	4.19537	706	0.00318
				914	6.58152	4.20336	707	0.00313
				916	6.59232	4.20142	708	0.0031
				918	6.60096	4.19969	709	0.00311
				920	6.6096	4.19774	710	0.00315
				922	6.61824	4.19602	711	0.0032
				924	6.62688	4.19386	712	0.00321
				926	6.62472	4.17074	713	0.0032
				928	6.61176	4.14763	714	0.00321
				930	6.5988	4.12474	715	0.00326
				932	6.58584	4.06231	716	0.00334
				934	6.57288	3.98282	717	0.00343
				936	6.56424	3.90355	718	0.00351
				938	6.55992	3.82406	719	0.00358
				940	6.5556	3.74458	720	0.00367
				942	6.55128	3.66509	721	0.00376
				944	6.54696	3.56681	722	0.00383
				946	6.53616	3.46183	723	0.0039
				948	6.51888	3.35686	724	0.00401
				950	6.5016	3.2521	725	0.00415
				952	6.48432	3.15036	726	0.0043
				954	6.46704	3.07217	727	0.00447
				956	6.4476	2.99419	728	0.00463
				958	6.426	2.91622	729	0.0048
				960	6.4044	2.83802	730	0.00499
				962	6.3828	2.76005	731	0.00516
				964	6.3612	2.67494	732	0.00535
				966	6.33528	2.55593	733	0.00552
				968	6.30504	2.43713	734	0.00564
				970	6.2748	2.31833	735	0.00576
				972	6.24456	2.24251	736	0.00589
				974	6.21432	2.17231	737	0.006
				976	6.1776	2.10216	738	0.00616
				978	6.1344	2.0247	739	0.00636
				980	6.0912	1.94214	740	0.00654
				982	6.048	1.85961	741	0.0068
				984	6.0048	1.77705	742	0.00707
				986	5.95296	1.6945	743	0.00735
				988	5.89248	1.61194	744	0.00768
				990	5.832	1.52939	745	0.00801
				992	5.77152	1.44683	746	0.00837
				994	5.71104	1.3643	747	0.00874
				996	5.65056	1.28174	748	0.00908
				998	5.59008	1.19919	749	0.00941
				1000	5.5296	1.11663	750	0.00972
				1010	1	0.6	751	0.01001
				1020	0.9	0.6	752	0.0103
				1030	0.85	0.55	753	0.01059
				1040	0.8	0.5	754	0.01089
				1050	0.75	0.49	755	0.0112
				1060	0.7	0.3	756	0.01155
				1070	0.65	0.29	757	0.0119
				1080	0.6	0.2	758	0.01227
				1090	0.59	0.15	759	0.01258
				1100	0.55	0.1	760	0.01278
							761	0.01289
							762	0.0129
							763	0.01273
							764	0.01249
							765	0.01206
							766	0.01153
							767	0.01089
							768	0.01021
							769	0.00948
							770	0.00871
							771	0.00793
							772	0.00719
							773	0.00653
							774	0.00596
							775	0.00553
							776	0.00515
							777	0.00481
							778	0.00451
							779	0.00426
							780	0.00409
							781	0.00391
							782	0.00378
							783	0.00366
							784	0.0036
							785	0.00357
							786	0.00355
							787	0.00353
							788	0.00349
							789	0.00346
							790	0.00346
							791	0.00347
							792	0.00347
							793	0.00347
							794	0.00352
							795	0.00359
							796	0.00369
							797	0.00379
							798	0.00387
							799	0.00393
							800	0.00403
							801	0.00413
							802	0.00424
							803	0.00434
							804	0.00442
							805	0.00454
							806	0.00467
							807	0.00482
							808	0.00497
							809	0.00511
							810	0.00527
							811	0.00547
							812	0.00567
							813	0.00583
							814	0.00594
							815	0.00603
							816	0.00615
							817	0.00633
							818	0.00654
							819	0.00674
							820	0.00691
							821	0.00708
							822	0.00724
							823	0.0074
							824	0.00758
							825	0.00775
							826	0.00786
							827	0.00796
							828	0.00799
							829	0.00802
							830	0.00803
							831	0.00803
							832	0.00801
							833	0.00794
							834	0.00785
							835	0.00775
							836	0.00764
							837	0.00757
							838	0.00751
							839	0.00739
							840	0.00726
							841	0.00715
							842	0.00703
							843	0.00692
							844	0.00685
							845	0.00678
							846	0.00669
							847	0.00661
							848	0.00651
							849	0.00643
							850	0.00637
							851	0.00633
							852	0.00632
							853	0.00631
							854	0.00633
							855	0.00639
							856	0.00647
							857	0.00656
							858	0.00662
							859	0.00666
							860	0.00674
							861	0.0068
							862	0.0069
							863	0.00705
							864	0.00724
							865	0.00751
							866	0.00786
							867	0.00822
							868	0.0086
							869	0.00899
							870	0.00938
							871	0.00979
							872	0.01022
							873	0.01074
							874	0.01133
							875	0.01198
							876	0.01264
							877	0.01345
							878	0.0143
							879	0.01527
							880	0.01636
							881	0.01752
							882	0.01867
							883	0.01992
							884	0.02121
							885	0.02262
							886	0.02414
							887	0.02581
							888	0.02754
							889	0.02932
							890	0.03116
							891	0.03305
							892	0.03491
							893	0.03674
							894	0.03833
							895	0.03983
							896	0.04121
							897	0.04256
							898	0.04384
							899	0.04506
							900	0.04633
							901	0.04766
							902	0.04915
							903	0.05078
							904	0.05267
							905	0.05472
							906	0.05721
							907	0.05994
							908	0.06316
							909	0.06663
							910	0.07046
							911	0.07438
							912	0.07837
							913	0.08234
							914	0.08621
							915	0.08994
							916	0.09354
							917	0.09683
							918	0.1
							919	0.1032
							920	0.1065
							921	0.1099
							922	0.1133
							923	0.1167
							924	0.12
							925	0.1231
							926	0.126
							927	0.1282
							928	0.1299
							929	0.1307
							930	0.131
							931	0.1299
							932	0.1283
							933	0.1253
							934	0.1218
							935	0.1175
							936	0.1126
							937	0.107
							938	0.1008
							939	0.09433
							940	0.08754
							941	0.08088
							942	0.07446
							943	0.06822
							944	0.0625
							945	0.05704
							946	0.05234
							947	0.04802
							948	0.04445
							949	0.04109
							950	0.03799
							951	0.03519
							952	0.03274
							953	0.03046
							954	0.02852
							955	0.02666
							956	0.02504
							957	0.02358
							958	0.02242
							959	0.02133
							960	0.02047
							961	0.01975
							962	0.01917
							963	0.0186
							964	0.01808
							965	0.01753
							966	0.01693
							967	0.01639
							968	0.01589
							969	0.01554
							970	0.01528
							971	0.0151
							972	0.01491
							973	0.01463
							974	0.01431
							975	0.01413
							976	0.01408
							977	0.01414
							978	0.01421
							979	0.01423
							980	0.01417
							981	0.01407
							982	0.01406
							983	0.0142
							984	0.01441
							985	0.01481
							986	0.01524
							987	0.01564
							988	0.01607
							989	0.01652
							990	0.01716
							991	0.01793
							992	0.01891
							993	0.01994
							994	0.02087
							995	0.02178
							996	0.02272
							997	0.02366
							998	0.02464
							999	0.0256
							1000	0.02654
							1001	0.02751
							1002	0.0287
							1003	0.02996
							1004	0.03136
							1005	0.03282
							1006	0.0343
							1007	0.03579
							1008	0.03735
							1009	0.03894
							1010	0.04057
							1011	0.04222
							1012	0.04388
							1013	0.04554
							1014	0.04722
							1015	0.04877
							1016	0.05024
							1017	0.05152
							1018	0.05279
							1019	0.05386
							1020	0.05481
							1021	0.05561
							1022	0.05631
							1023	0.05683
							1024	0.05734
							1025	0.0579
							1026	0.05857
							1027	0.05948
							1028	0.0605
							1029	0.06164
							1030	0.06274
							1031	0.06389
							1032	0.06503
							1033	0.0661
							1034	0.06717
							1035	0.06799
							1036	0.06871
							1037	0.06926
							1038	0.0697
							1039	0.07004
							1040	0.07029
							1041	0.07018
							1042	0.06998
							1043	0.06967
							1044	0.06904
							1045	0.0685
							1046	0.06792
							1047	0.06719
							1048	0.06662
							1049	0.06596
							1050	0.06504
							1051	0.06419
							1052	0.06348
							1053	0.06281
							1054	0.06212
							1055	0.06139
							1056	0.06045
							1057	0.05948
							1058	0.05867
							1059	0.05789
							1060	0.05705
							1061	0.05616
							1062	0.05534
							1063	0.05445
							1064	0.05364
							1065	0.05303
							1066	0.05259
							1067	0.05224
							1068	0.0518
							1069	0.05121
							1070	0.05065
							1071	0.05032
							1072	0.05025
							1073	0.05015
							1074	0.05005
							1075	0.04947
							1076	0.04878
							1077	0.04851
							1078	0.04841
							1079	0.04816
							1080	0.04811
							1081	0.04813
							1082	0.04798
							1083	0.04816
							1084	0.04804
							1085	0.04763
							1086	0.04755
							1087	0.04762
							1088	0.04771
							1089	0.04797
							1090	0.04801
							1091	0.0478
							1092	0.04783
							1093	0.04783
							1094	0.0479
							1095	0.04837
							1096	0.04876
							1097	0.04892
							1098	0.04911
